# Supplementary material for: Diagnostic performance of the (1–3)-β-D-glucan assay in patients with Pneumocystis jirovecii compared with those with candidiasis, aspergillosis, mucormycosis, and tuberculosis, and healthy volunteers
Source: PLoS One. 2017 Nov 30;12(11):e0188860. doi: 10.1371/journal.pone.0188860 (PMC5708637; doi:10.1371/journal.pone.0188860)
Supplement: S1 File — (XLSX) [file pone.0188860.s005.xlsx]

## Sheet: Sheet1
PCP	patient No.	Sex (male:0)	BG level		Candidemia	patient No.	Sex (male:0)	BG level		CDC	patient No.	Sex (male:0)	BG level		Aspergillosis	patient No.	Sex (male:0)	BG level		Mucormycosis	patient No.	Sex (male:0)	BG level		TB	patient No.	Sex (male:0)	BG level		Healthy	patient No.	Sex (male:0)	BG level
	1	0	500			1	1	162.08			1	1	31.25			1	1	162.5			1	0	39.59			1	1	56.64			1	1	31.25
	2	1	500			2	1	473.85			2	0	500			2	1	31.25			2	1	31.25			2	0	31.25			2	1	31.25
	3	1	500			3	0	500			3	1	73.8			3	1	86.46			3	0	35.59			3	1	31.25			3	0	31.25
	4	0	154.38			4	0	66.78			4	1	87.76			4	0	38.29			4	0	32.46			4	0	500			4	1	74.56
	5	0	128.95			5	1	495.99			5	0	31.25			5	0	212.89			5	0	500			5	1	31.25			5	0	31.25
	6	0	500			6	1	500			6	1	54.39			6	0	184.43			6	1	71.92			6	1	76.52			6	1	101.33
	7	1	77.33			7	0	500								7	0	500			7	1	31.25			7	1	167.86			7	0	31.25
	8	0	500			8	1	500								8	1	31.25			8	0	31.25			8	1	64.21			8	0	31.25
	9	0	31.25			9	1	134.06								9	0	47.38			9	0	31.25			9	1	34.63			9	0	147.92
	10	0	52.38			10	1	139.71								10	1	54.97			10	1	146.27			10	0	31.25			10	1	83.99
	11	1	65.5			11	0	500								11	0	31.25								11	0	31.25			11	0	31.25
	12	1	181.99			12	0	31.25								12	1	31.25								12	0	31.25			12	0	50.79
	13	0	76.23			13	1	177.15								13	0	31.25								13	0	175.1			13	0	31.25
	14	0	78.35			14	1	31.25								14	1	31.25								14	1	482.74			14	1	47.6
	15	0	240.19			15	1	500								15	1	500								15	1	31.25			15	1	500
	16	1	500																							16	1	31.25			16	0	31.25
	17	1	121.81																							17	0	31.25			17	1	31.25
	18	1	500																							18	1	48.35			18	0	225.91
	19	1	500																							19	0	147.68			19	0	31.25
	20	1	500																							20	0	31.25			20	0	31.25
	21	0	101.05
	22	1	500
	23	0	33.64
	24	1	347.29
	25	1	273.67
	26	1	500
	27	1	142.69
	28	0	500
	29	1	31.25
	30	1	31.25
	31	0	500
	32	0	500
	33	1	500
	34	1	105.59
	35	1	500
	36	1	92.05
	37	1	31.25
	38	1	281.5
	39	0	315.85
	40	1	201.43
	41	1	500
	42	1	70.47
	43	0	500
	44	1	500
	45	1	500
	46	1	500
	47	0	55.76
	48	1	66.41
	49	0	500
	50	0	114.62
